# Supplementary material for: Anaplastic lymphoma kinase overexpression enhances aggressive phenotypic characteristics of endometrial carcinoma
Source: BMC Cancer. 2023 Aug 17;23:765. doi: 10.1186/s12885-023-11144-2 (PMC10436652; doi:10.1186/s12885-023-11144-2)
Supplement: Supplementary file 6 — Additional file 6: Supplementary Table S1. Relationship between ALK expression and clinicopathological factors in endometrial carcinoma. [file 12885_2023_11144_MOESM6_ESM.xlsx]

## Sheet: Sheet1
	Supplementary Table S1. Relationship between ALK expression and clinicopathological
	factors in endometrial carcinoma
				ALK IHC score
				Score ≧ 1	Score <1
			n	n (%)	n (%)	P-value
	Age	< 59	88	18 (20.5)	70 (7905)
	(years)	≧ 59	71	12 (16.9)	59 (83.1)	0.6
	Clinical	I	117	21 (17.9)	96 (82.1)
	stage	II/III/IV	42	9 (21.4)	33 (78.6)	0.6
	Grade	G1	91	14 (15.4)	77 (84.6)
		G2	40	3 (7.5)	37 (92.5)	< 0.0001
		G3	37	17 (45.9)	20 (54.1)
	pT factor	pT1	125	22 (17.6)	103 (82.4)
		pT2/pT3/pT4	34	8 (23.5)	25 (78.1)	0.4
	MI	Upper (<1/2)	72	10 (13.9)	62 (86.1)
		Lower (≧ 1/2)	86	20 (23.3)	66 (76.7)	0.1
	LN	Positive	25	6 (24)	19 (76)
	metastasis	Negative	133	24 (18)	109 (82)	0.5
	Ly	Ly0	119	21 (17.6)	98 (82.4)
		Ly1	40	9 (22.5)	31 (77.5)	0.5
	V	V0	131	24 (18.3)	107 (81.7)
		V1	28	6 (21.4)	22 (78.6)	0.7
	n, number of cases; MI, myometrial invasion; LN, lymph node; Ly, lymph invasion
	V, venous invasion
	pT factor refers to the criteria of the TNM classification.
	Statistical analyses were carried out using the chi-square test.
