# Supplementary material for: Anaplastic lymphoma kinase overexpression enhances aggressive phenotypic characteristics of endometrial carcinoma
Source: BMC Cancer. 2023 Aug 17;23:765. doi: 10.1186/s12885-023-11144-2 (PMC10436652; doi:10.1186/s12885-023-11144-2)
Supplement: Supplementary file 7 — Additional file 7: Supplementary Table S2. ALK mRNA expression and mutations in endometrial carcinoma cell lines. [file 12885_2023_11144_MOESM7_ESM.xlsx]

## Sheet: Sheet1
	Supplementary Table S2. ALK mRNA expression and mutations in
	endometrial carcinoma cell lines
			ALK gene
	Study ID	Cell line	mRNA	Mutation
	ccle broad 2019	HEC59	5.1889	R1192W G5R
	ccle broad 2019	EN	0.7271	WT
	ccle broad 2019	HEC251	0.6689	S874F
	ccle broad 2019	ESS1	0.4314	WT
	ccle broad 2019	JHUEM7	0.0115	WT
	ccle broad 2019	KLE	-0.1866	E949K
	ccle broad 2019	JHUEM3	-0.2254	WT
	ccle broad 2019	EFE184	-0.2515	WT
	ccle broad 2019	SNU1077	-0.286	WT
	ccle broad 2019	COLO684	-0.2931	WT
	ccle broad 2019	JHUEM1	-0.2992	WT
	ccle broad 2019	TEN	-0.3123	WT
	ccle broad 2019	MFE280	-0.3272	WT
	ccle broad 2019	HEC1A	-0.3302	WT
	ccle broad 2019	HEC265	-0.3321	WT
	ccle broad 2019	AN3CA	-0.3324	WT
	ccle broad 2019	MFE319	-0.3372	WT
	ccle broad 2019	HEC6	-0.3377	WT
	ccle broad 2019	SNU685	-0.3409	WT
	ccle broad 2019	HEC108	-0.3418	X318 splice S785Vfs*5
	ccle broad 2019	ISHIKAWA	-0.347	WT
	ccle broad 2019	HEC1B	-0.3479	WT
	ccle broad 2019	HEC151	-0.3532	WT
	ccle broad 2019	RL952	-0.3533	WT
	ccle broad 2019	MFE296	-0.3539	WT
	ccle broad 2019	JHUEM2	-0.355	WT
	ccle broad 2019	SNGM	-0.355	WT
	ccle broad 2019	HEC50B	-0.3575	WT
	ccle, Cancer Cell Line Encytopedia; WT, wild-type
